# Supplementary material for: Targeting the Calcium-Sensing Receptor in Chemically Induced Medium-Grade Colitis in Female BALB/C Mice
Source: Nutrients. 2024 Dec 18;16(24):4362. doi: 10.3390/nu16244362 (PMC11679268; doi:10.3390/nu16244362)
Supplement: Supplementary file 1 [file nutrients-16-04362-s001.zip]

Archive with 1 entries (1 files):
- nutrients-3345240-supplementary.pdf
